# Supplementary material for: Assessing the Bowing Technique in Violin Beginners Using MIMU and Optical Proximity Sensors: A Feasibility Study
Source: Sensors (Basel). 2021 Aug 29;21(17):5817. doi: 10.3390/s21175817 (PMC8433725; doi:10.3390/s21175817)
Supplement: Supplementary file 2 [file sensors-21-05817-s002.zip]

Archive with 1 entries (1 files):
- Audio File S2.wav
